# Supplementary material for: SMAD2/3 mediate oncogenic effects of TGF-β in the absence of SMAD4
Source: Commun Biol. 2022 Oct 7;5:1068. doi: 10.1038/s42003-022-03994-6 (PMC9546935; doi:10.1038/s42003-022-03994-6)
Supplement: Supplementary file 5 — Supplementary Data 1 [file 42003_2022_3994_MOESM5_ESM.xlsx]

## Sheet: Feuil1
Supplementary Data 1
	Figure 2a
	BxPC-3 Ctrl		BxPC-3 S2-KO		BxPC-3 S3-KO		BxPC-3 S2/3-KO
	Untreated (-)	TGF-β	Untreated (-)	TGF-β	Untreated (-)	TGF-β	Untreated (-)	TGF-β
	1	1.99	0.62	0.7	0.07	0.3	0.06	0.08
	1	1.41	0.9	0.98	0.15	0.14	0.07	0.1
	1	1.68	0.48	0.76	0.15	0.35	0.11	0.06
	1	1.6	0.57	0.64	0.17	0.26	0.05	0.05
	1	1.45	0.15	0.47	0.12	0.17	0.03	0.05
	1	1.7	0.16	0.43	0.09	0.19	0.05	0.06
Mean	1	1.63833	0.48	0.663333	0.125	0.235	0.0616667	0.0666667
SEM	0	0.151667	0.216667	0.15	0.0316667	0.0683333	0.0188889	0.0155556
	Figure 2b
	BxPC-3 Ctrl		BxPC-3 S2-KO		BxPC-3 S3-KO		BxPC-3 S2/3-KO
	Untreated (-)	TGF-β	Untreated (-)	TGF-β	Untreated (-)	TGF-β	Untreated (-)	TGF-β
	1	7.02	0.72	2.29	0.36	1.59	0.11	0.73
	1	5.16	0.42	1.48	0.35	1.06	0.14	0.12
	1	6.36	1.09	2.93	0.61	1.56	0.17	0.83
	1	8.86	1.61	4.72	1.21	3.04	0.45	1.02
	1	6.9	1.69	2.97	0.84	1.04	0.76	0.52
	1	5.21	0.41	2.23	0.39	0.97	0.46	0.56
Mean	1	6.585	0.99	2.77	0.626667	1.54333	0.348333	0.63
SEM	0	1.00833	0.473333	0.77	0.265556	0.52	0.208333	0.23
	Figure 2c
	BxPC-3 Ctrl	8	6	46	8	10	30	11	0	16	20	9	18	12	7	20	13	12	17	21	15	15	5	9	19	8	17	17	12	16	22	5	10	15
	BxPC-3 S2/3-KO	15	2	15	16	8	10	23	10	6	25	15	12	8	22	14	8	13	4	5	8	1	5	6	2	7	3	7	2	8	7	12	1	6	7	16	5	1	2	13	9	12	3	3	7	9	5	15	5
	Figure 2d
		pSMAD2/SMAD2								pSMAD3/SMAD3
		Ctrl -	Ctrl TGF-β	S2/3-KO -	S2/3-KO TGF-β	Rescue -	Rescue TGF-β			Ctrl -	Ctrl TGF-β	S2/3-KO -	S2/3-KO TGF-β	Rescue -	Rescue TGF-β
		0.054	0.953	0	0	0.066	0.909			0.06	0.701	0	0	0.031	0.387
		0	0.314	0	0	0.061	0.401			0.017	0.621	0	0	0.002	0.109
		0	0.393	0	0	0.063	0.411			0.014	0.717	0	0	0.015	0.123
	Mean	0.018	0.553333	0	0	0.0633333	0.573667		Mean	0.0303333	0.679667	0	0	0.016	0.206333
	SD	0.0311769	0.348368	0	0	0.00251661	0.29045		SD	0.0257358	0.0514328	0	0	0.0145258	0.156618
	Figure 2e
		BxPC-3 Ctrl		BxPC-3 S2/3-KO		BxPC-3 S2/3-Rescue
		Untreated (-)	TGF-β	Untreated (-)	TGF-β	Untreated (-)	TGF-β
		1	1.554	0.051	0.044	0.297	0.566
		1	1.889	0.095	0.131	0.389	0.848
		1	1.547	0.035	0.034	0.22	0.563
		1	1.5	0.019	0.026	0.377	0.758
		1	1.474	0.034	0.037	0.263	0.452
	Mean	1	1.5928	0.0468	0.0544	0.3092	0.6374
	SEM	0	0.11848	0.02096	0.03064	0.05904	0.13248
	Figure 2f
		BxPC-3 Ctrl		BxPC-3 S2/3-KO		BxPC-3 S2/3-Rescue
		Untreated (-)	TGF-β	Untreated (-)	TGF-β	Untreated (-)	TGF-β
		1	4.575	0.097	0.179	0.462	2.109
		1	6.574	0.346	0.502	0.417	2.003
		1	4.658	0.431	0.389	0.721	2.992
		1	4.216	0.153	0.173	0.444	4.161
		1	6.858	0.157	0.263	0.547	4.187
	Mean	1	5.3762	0.2368	0.3012	0.5182	3.0904
	SEM	0	1.07184	0.12136	0.11544	0.09264	0.86688
	Figure 3d
		BxPC-3 Ctrl		BxPC-3 S2/3-KO
		Untreated (-)	TGF-β	Untreated (-)	TGF-β
		1	2.301	0.56	0.741
		1	1.506	1.1	0.734
		1	1.824	0.892	0.895
	Mean	1	1.877	0.850667	0.79
	SD	0	0.400141	0.272363	0.091
	Figure 3e																						Mean	SD
	BxPC-3 Ctrl	Untreated (-)	6	0	2	2	1	3	0	1	2	1	1	1	10	2	1	8	4	3	2	2	2.6	2.60364
		TGF-β	2	10	13	7	10	5	4	4	8	3	13	5	10	13	15	17	7	12	8	9	8.75	4.2037
	BxPC-3 S2/3-KO	Untreated (-)	0	2	1	0	1	0	0	2	6	1	3	1	1	0	1	5	3	2	2	3	1.7	1.65752
		TGF-β	0	1	2	1	2	2	1	1	1	1	0	1	0	2	3	3	4	2	3	5	1.75	1.33278
	Figure 3f
		BxPC-3 Ctrl		BxPC-3 S2/3-KO
		Untreated (-)	TGF-β	Untreated (-)	TGF-β
		1	1.5	0.5	0.7
		1	1.8	0.7	0.5
		1	1.25	0.6	0.4
	Mean	1	1.51667	0.6	0.533333
	SD	0	0.275379	0.1	0.152753
[truncated: 9 more columns]
